# Supplementary material for: An integrative taxonomic approach reveals two putatively novel species of phlebotomine sand fly (Diptera: Psychodidae) in Thailand
Source: Parasit Vectors. 2025 Jan 6;18:1. doi: 10.1186/s13071-024-06640-8 (PMC11702185; doi:10.1186/s13071-024-06640-8)
Supplement: Supplementary file 2 — Additional file 2: Supplementary Table S4 BLASTN and BOLD search results. [file 13071_2024_6640_MOESM2_ESM.xlsx]

## Sheet: Species % (2)
Additional file 4: Supplementary Table S4 BLASTN and BOLD results
Province	Cave/wildlife habitat and trap location	Sample ID	GeneBank ID										BOLD ID/Barcode Index Numbers (BIN)
			COI					Cytb					COI
			Accession No	Species	Percent identity	Query Coverage	Country	Accession No	Species	Percent identity	Query Coverage	Country	BIN ID	Best ID	Similarity %	Country	Mined GeneBank
Saraburi	Trap 1: Tiger cave (entrance)	THSF22_09	LC136899	Phlebotomus stantoni	0.9905	1	Thailand	MG770905	Phlebotomus stantoni	0.9672	0.85	Thailand	BOLD:ADK3748	Phlebotomus stantoni	0.9902	Thailand	LC136899
		THSF22_13	PQ047746	Phlebotomus barguesae	0.9312	0.87	Thailand	KM409509	Phlebotomus barguesae	0.9471	1	Thailand	BOLD:AEH0004	Phlebotomus barguesae	0.9253	Thailand	MN850835
		THSF22_14	PQ047746	Phlebotomus barguesae	0.9312	0.87	Thailand	KM409509	Phlebotomus barguesae	0.9471	1	Thailand	BOLD:AEH0004	Phlebotomus barguesae	0.9253	Thailand	MN850835
		THSF22_15	PQ047746	Phlebotomus barguesae	0.9312	0.87	Thailand	KM409509	Phlebotomus barguesae	0.9471	1	Thailand	BOLD:AEH0004	Phlebotomus barguesae	0.9253	Thailand	MN850835
		THSF22_16	PQ047746	Phlebotomus barguesae	0.9312	0.87	Thailand	KM409509	Phlebotomus barguesae	0.9471	1	Thailand	BOLD:AEH0004	Phlebotomus barguesae	0.9253	Thailand	MN850835
		THSF22_17	PQ047746	Phlebotomus barguesae	0.9331	0.87	Thailand	Not amplified					BOLD:AEH0004	Phlebotomus barguesae	0.9253	Thailand	MN850835
		THSF22_18	PQ047746	Phlebotomus barguesae	0.9294	0.87	Thailand	KM409509	Phlebotomus barguesae	0.9481	0.95	Thailand	BOLD:AEH0004	Phlebotomus barguesae	0.9253	Thailand	MN850835
		THSF22_19	PQ047746	Phlebotomus barguesae	0.9294	0.87	Thailand	KM409509	Phlebotomus barguesae	0.9471	1	Thailand
		THSF22_20	PQ047746	Phlebotomus barguesae	0.9312	0.87	Thailand	KM409509	Phlebotomus barguesae	0.9471	1	Thailand	BOLD:AEH0004	Phlebotomus barguesae	0.9253	Thailand	MN850835
	Trap_2_Chulalongkorn University Campus (Banana Farm)	THSF22_22	OP879787	Sergentomyia anodontis	0.9822	0.91	Thailand	PQ151869	Sergentomyia anodontis	0.9926	1	Laos	BOLD:ACY9440	Sergentomyia anodontis	0.9849	Thailand	N/A
		THSF22_23	LC136894	Sergentomyia gemmea	1	1	Thailand	PQ151891	Sergentomyia khawi	1	1	Laos	BOLD:ADK0270	Sergentomyia gemmea	1	Thailand	LC136894
		THSF22_24	MN850831	Sergentomyia anodontis	0.98	0.89	Thailand	PQ151869	Sergentomyia anodontis	0.9877	1	Laos	BOLD:ACY9440	Sergentomyia anodontis	0.9812	Thailand	N/A
		THSF22_25	MZ400931	Sergentomyia gemmea	0.9964	0.91	Thailand	PQ151891	Sergentomyia khawi	1	1	Laos	BOLD:ADK0270	Sergentomyia gemmea	0.9964	Thailand	MZ400931
		THSF22_26	MZ400961	Sergentomyia gemmea	0.9982	0.92	Thailand	MK548554	Sergentomyia khawi	0.9975	1	Thailand	BOLD:ADK0270	Sergentomyia gemmea	mmm	Thailand	MZ400961
		THSF22_27	MZ400961	Sergentomyia gemmea	0.9965	0.92	Thailand	MK548554	Sergentomyia khawi	0.9926	1	Thailand	BOLD:ADK0270	Sergentomyia gemmea	0.9965	Thailand	MZ400961
Kanchanaburi	Trap 3: Phra Cave large (entrance)	THSF22_28	OK576207	Idiophlebotomus asperulus	0.984	0.91	Thailand	MN853020	Idiophlebotomus asperulus	0.9662	0.61	Thailand	BOLD:AEA7736	Idiophlebotomus asperulus	0.9822	Thailand	OK576207
		THSF22_29	PQ047746	Phlebotomus barguesae	0.9312	0.87	Thailand	KM409509	Phlebotomus barguesae	0.9471	1	Thailand	BOLD:AEH0004	Phlebotomus barguesae	0.9253	Thailand	MN850835
		THSF22_30	OK576207	Idiophlebotomus asperulus	0.984	0.91	Thailand	MN853020	Idiophlebotomus asperulus	0.9737	0.61	Thailand	BOLD:AEA7736	Idiophlebotomus asperulus	0.9822	Thailand	OK576207
		THSF22_31	OK576207	Idiophlebotomus asperulus	0.9787	0.91	Thailand	MN853020	Idiophlebotomus asperulus	0.9662	0.61	Thailand	BOLD:AEA7736	Idiophlebotomus asperulus	0.9786	Thailand	OK576207
		THSF22_32	PQ044812	Phlebotomus stantoni	0.9981	0.87	Thailand	PQ151859	Phlebotomus stantoni	1	1	Laos	BOLD:ACZ0673	Phlebotomus stantoni	0.9981	Thailand	N/A
	Trap 4: Phra Cave large (inside)	THSF22_33	MZ400934	Phlebotomus stantoni	1	0.91	Thailand	PQ151861	Phlebotomus stantoni	1	1	Laos	BOLD:ACZ0673	Phlebotomus stantoni	1	Thailand	MZ400934
		THSF22_34	MZ400911	Sergentomyia anodontis	0.8971	0.94	Thailand	KJ746892	Sergentomyia boironis	0.8966	1	Madagascar	BOLD:ACY9440	Sergentomyia anodontis	0.9004	Thailand	MZ400947
		THSF22_35	OK576207	Idiophlebotomus asperulus	0.984	0.91	Thailand	MN853020	Idiophlebotomus asperulus	0.9662	0.61	Thailand	BOLD:AEA7736	Idiophlebotomus asperulus	0.984	Thailand	OK576207
		THSF22_36	LC136899	Phlebotomus stantoni	0.9951	1	Thailand	MG770905	Phlebotomus stantoni	0.9646	0.85	Thailand	BOLD:ADK3748	Phlebotomus stantoni	0.9952	Thailand	LC136899
		THSF22_37	OK576207	Idiophlebotomus asperulus	0.984	0.91	Thailand	MN853020	Idiophlebotomus asperulus	0.9662	0.61	Thailand	BOLD:AEA7736	Idiophlebotomus asperulus	0.9822	Thailand	OK576207
		THSF22_38	OK576207	Idiophlebotomus asperulus	0.984	0.91	Thailand	MN853020	Idiophlebotomus asperulus	0.9662	0.61	Thailand	BOLD:AEA7736	Idiophlebotomus asperulus	0.9822	Thailand	OK576207
		THSF22_39	OK576207	Idiophlebotomus asperulus	0.9787	0.91	Thailand	MN853020	Idiophlebotomus asperulus	0.9662	0.61	Thailand	BOLD:AEA7736	Idiophlebotomus asperulus	0.9786	Thailand	OK576207
	Trap 5: Ma Gleua Cave (entrance)	THSF22_70	PQ047746	Phlebotomus barguesae	0.9294	0.87	Thailand	KM409509	Phlebotomus barguesae	0.9475	0.94	Thailand	BOLD:AEH0004	Phlebotomus barguesae	0.9253	Thailand	MN850835
		THSF22_71	PQ047746	Phlebotomus barguesae	0.9312	0.87	Thailand	KM409509	Phlebotomus barguesae	0.9481	0.93	Thailand	BOLD:AEH0004	Phlebotomus barguesae	0.9253	Thailand	MN850835
		THSF22_72	PQ047746	Phlebotomus barguesae	0.9294	0.87	Thailand	KM409509	Phlebotomus barguesae	0.9481	0.93	Thailand	BOLD:AEH0004	Phlebotomus barguesae	0.9253	Thailand	MN850835
		THSF22_74	PQ047746	Phlebotomus barguesae	0.9294	0.87	Thailand	Not amplified					BOLD:AEH0004	Phlebotomus barguesae	0.9253	Thailand	MN850835
		THSF22_75	PQ047746	Phlebotomus barguesae	0.9294	0.87	Thailand	KM409509	Phlebotomus barguesae	0.9476	0.95	Thailand	BOLD:AEH0004	Phlebotomus barguesae	0.9253	Thailand	MN850835
		THSF22_76	PQ047746	Phlebotomus barguesae	0.9294	0.87	Thailand	KM409509	Phlebotomus barguesae	0.9476	0.94	Thailand	BOLD:AEH0004	Phlebotomus barguesae	0.9253	Thailand	MN850835
		THSF22_77	PQ047746	Phlebotomus barguesae	0.9294	0.87	Thailand	KM409509	Phlebotomus barguesae	0.9475	0.94	Thailand	BOLD:AEH0004	Phlebotomus barguesae	0.9253	Thailand	MN850835
		THSF22_78	PQ047746	Phlebotomus barguesae	0.9294	0.87	Thailand	KM409509	Phlebotomus barguesae	0.9471	1	Thailand	BOLD:AEH0004	Phlebotomus barguesae	0.9253	Thailand	MN850835
		THSF22_79	PQ047746	Phlebotomus barguesae	0.9294	0.87	Thailand	KM409509	Phlebotomus barguesae	0.9474	0.94	Thailand	BOLD:AEH0004	Phlebotomus barguesae	0.9253	Thailand	MN850835
		THSF22_80	PQ047746	Phlebotomus barguesae	0.9294	0.87	Thailand	KM409509	Phlebotomus barguesae	0.9471	1	Thailand	BOLD:AEH0004	Phlebotomus barguesae	0.9253	Thailand	MN850835
	Trap 6: Ma Gleua Cave (underground)	THSF22_130	LC136905	Sergentomyia iyengari	1	1	Thailand	PQ151883	Sergentomyia hivernus	1	1	Laos	BOLD:ACW3244	Sergentomyia iyengari	1	Thailand	LC136905
		THSF22_131	MZ400940	Sergentomyia barraudi	0.9966	0.94	Thailand	MG770903	Sergentomyia barraudi	1	0.9	Thailand	BOLD:ACZ1287	Sergentomyia barraudi	1	Thailand	N/A
		THSF22_132	OP879807	Sergentomyia sylvatica	0.9716	0.91	Thailand	PQ151934	Sergentomyia sylvatica	0.9718	0.99	Laos	Private	Sergentomyia	0.9952	Private	N/A
		THSF22_133	MZ400940	Sergentomyia barraudi	0.9949	0.94	Thailand	MG770903	Sergentomyia barraudi	0.9973	0.9	Thailand	BOLD:ACZ1287	Sergentomyia barraudi	1	Thailand	N/A
		THSF22_134	LC136897	Sergentomyia perturbans	0.9889	0.99	Thailand	MG770925	Sergentomyia gemmea	0.9079	0.86	Thailand	BOLD:ADK2366	Sergentomyia perturbans	0.9888	Thailand	LC136897
		THSF22_197	PQ047746	Phlebotomus barguesae	0.9312	0.87	Thailand	KM409509	Phlebotomus barguesae	0.9471	1	Thailand	BOLD:AEH0004	Phlebotomus barguesae	0.9253	Thailand	MN850835
		THSF22_198	PQ047746	Phlebotomus barguesae	0.9312	0.87	Thailand	Not amplified					BOLD:AEH0004	Phlebotomus barguesae	0.9253	Thailand	MN850835
		THSF22_201	PQ047746	Phlebotomus barguesae	0.9312	0.87	Thailand	Not amplified					BOLD:AEH0004	Phlebotomus barguesae	0.9253	Thailand	MN850835
		THSF22_208	PQ047746	Phlebotomus barguesae	0.9312	0.87	Thailand	Not amplified					BOLD:AEH0004	Phlebotomus barguesae	0.9269	Thailand	MN850835
		THSF22_209	PQ047746	Phlebotomus barguesae	0.9312	0.87	Thailand	KM409509	Phlebotomus barguesae	0.9475	0.94	Thailand	BOLD:AEH0004	Phlebotomus barguesae	0.9253	Thailand	MN850835
		THSF22_210	PQ047746	Phlebotomus barguesae	0.9312	0.87	Thailand	Not amplified					BOLD:AEH0004	Phlebotomus barguesae	0.9253	Thailand	MN850835
		THSF22_216	PQ047746	Phlebotomus barguesae	0.9312	0.87	Thailand	KM409509	Phlebotomus barguesae	0.9471	1	Thailand	BOLD:AEH0004	Phlebotomus barguesae	0.9253	Thailand	MN850835
		THSF22_218	PQ047746	Phlebotomus barguesae	0.9312	0.87	Thailand	KM409509	Phlebotomus barguesae	0.9471	1	Thailand	BOLD:AEH0004	Phlebotomus barguesae	0.9253	Thailand	MN850835
		THSF22_225	PQ047746	Phlebotomus barguesae	0.9312	0.87	Thailand	KM409509	Phlebotomus barguesae	0.9471	1	Thailand	BOLD:AEH0004	Phlebotomus barguesae	0.9253	Thailand	MN850835
		THSF22_226	PQ047746	Phlebotomus barguesae	0.9312	0.87	Thailand	KM409509	Phlebotomus barguesae	0.9471	1	Thailand	BOLD:AEH0004	Phlebotomus barguesae	0.9253	Thailand	MN850835
	Trap_7 Manow Phee cave	THSF23_01	MN850831	Sergentomyia anodontis	0.9927	0.86	Thailand	PQ151869	Sergentomyia anodontis	0.9877	1	Laos	BOLD:ACZ0695	Sergentomyia anodontis	0.9943	Thailand	N/A
		THSF23_02	PQ047746	Phlebotomus barguesae	0.9312	0.87	Thailand	KM409509	Phlebotomus barguesae	0.9461	0.92	Thailand	BOLD:AEH0004	Phlebotomus barguesae	0.9253	Thailand	MN850835
		THSF23_03	MN850835	Phlebotomus barguesae	0.927	0.86	Thailand	KM409509	Phlebotomus barguesae	0.9471	1	Thailand	BOLD:AEH0004	Phlebotomus barguesae	0.9253	Thailand	MN850835
		THSF23_04	MN850835	Phlebotomus barguesae	0.927	0.88	Thailand	KM409509	Phlebotomus barguesae	0.9471	1	Thailand	BOLD:AEH0004	Phlebotomus barguesae	0.9253	Thailand	MN850835
		THSF23_05	PQ047746	Phlebotomus barguesae	0.9312	0.87	Thailand	KM409509	Phlebotomus barguesae	0.9471	1	Thailand	BOLD:AEH0004	Phlebotomus barguesae	0.9253	Thailand	MN850835
	Trap 8:Ta-klor Cave (inside)	THSF23_12	OK576207	Idiophlebotomus asperulus	0.9805	0.91	Thailand	MN853020	Idiophlebotomus asperulus	0.9662	0.61	Thailand	BOLD:AEA7736	Idiophlebotomus asperulus	0.9804	Thailand	OK576207
		THSF23_13	MN850817	Idiophlebotomus longiforceps	0.9617	0.88	Thailand	MN853019	Idiophlebotomus longiforceps	0.9774	0.6	Thailand	BOLD:AEG3626	Idiophlebotomus longiforceps	0.9599	Thailand	MN850817
		THSF23_14	MN850817	Idiophlebotomus longiforceps	0.9617	0.88	Thailand	MN853019	Idiophlebotomus longiforceps	0.9774	0.6	Thailand	BOLD:AEG3626	Idiophlebotomus longiforceps	0.9599	Thailand	MN850817
		THSF23_15	MN850831	Sergentomyia anodontis	0.9982	0.89	Thailand	PQ151869	Sergentomyia anodontis	0.9902	1	Laos	BOLD:ACZ0695	Sergentomyia anodontis	0.9982	Thailand	MN850831
		THSF23_16	MN850817	Idiophlebotomus longiforceps	0.9617	0.88	Thailand	MN853019	Idiophlebotomus longiforceps	0.9774	0.6	Thailand	BOLD:AEG3626	Idiophlebotomus longiforceps	0.9599	Thailand	MN850817
		THSF23_17	MN850817	Idiophlebotomus longiforceps	0.9617	0.88	Thailand	MN853019	Idiophlebotomus longiforceps	0.9774	0.6	Thailand	BOLD:AEG3626	Idiophlebotomus longiforceps	0.9599	Thailand	MN850817
		THSF23_18	PQ047746	Phlebotomus barguesae	0.9312	0.87	Thailand	KM409509	Phlebotomus barguesae	0.9474	0.95	Thailand	BOLD:AEH0004	Phlebotomus barguesae	0.9253	Thailand	MN850835
		THSF23_19	MN850817	Idiophlebotomus longiforceps	0.9617	0.88	Thailand	MN853019	Idiophlebotomus longiforceps	0.9774	0.6	Thailand	BOLD:AEG3626	Idiophlebotomus longiforceps	0.9599	Thailand	MN850817
		THSF23_21	MN850817	Idiophlebotomus longiforceps	0.9617	0.88	Thailand	MN853019	Idiophlebotomus longiforceps	0.9774	0.6	Thailand	BOLD:AEG3626	Idiophlebotomus longiforceps	0.9599	Thailand	MN850817
		THSF23_22	MN850817	Idiophlebotomus longiforceps	0.9617	0.88	Thailand	MN853019	Idiophlebotomus longiforceps	0.9774	0.6	Thailand	BOLD:AEG3626	Idiophlebotomus longiforceps	0.9599	Thailand	MN850817
		THSF23_23	MN850817	Idiophlebotomus longiforceps	0.9617	0.88	Thailand	MN853019	Idiophlebotomus longiforceps	0.9774	0.6	Thailand	BOLD:AEG3626	Idiophlebotomus longiforceps	0.9599	Thailand	MN850817
	Trap 9: Ta-klor Cave (entrance)	THSF23_35	OP879793	Sergentomyia anodontis	0.9025	0.91	Thailand	KJ746892	Sergentomyia boironis	0.8966	1	Madagascar	BOLD:ACY9440	Sergentomyia anodontis	0.904	Thailand	N/A
		THSF23_36	OP879779	Sergentomyia barraudi	0.9968	1	Thailand	PQ151930	Sergentomyia siamensis	0.9978	0.99	Laos	BOLD:ACZ0088	Sergentomyia barraudi	0.9962	Thailand	N/A
	Trap 10: Underground of Ma Gleua Cave	THSF23_44	PQ047746	Phlebotomus barguesae	0.9312	0.87	Thailand	KM409509	Phlebotomus barguesae	0.9481	0.93	Thailand	BOLD:AEH0004	Phlebotomus barguesae	0.9253	Thailand	MN850835
		THSF23_45	PQ047746	Phlebotomus barguesae	0.9312	0.87	Thailand	KM409509	Phlebotomus barguesae	0.9475	0.94	Thailand	BOLD:AEH0004	Phlebotomus barguesae	0.9253	Thailand	MN850835
		THSF23_46	PQ047746	Phlebotomus barguesae	0.9312	0.87	Thailand	KM409509	Phlebotomus barguesae	0.9481	0.95	Thailand	BOLD:AEH0004	Phlebotomus barguesae	0.9253	Thailand	MN850835
	Trap 11: Inside of Phra Cave (large)	THSF23_59	OP879793	Sergentomyia anodontis	0.9043	0.91	Thailand	KJ746892	Sergentomyia boironis	0.8966	1	Madagascar	BOLD:ACY9440	Sergentomyia anodontis	0.9045	Thailand	N/A
		THSF23_60	MN850831	Sergentomyia anodontis	0.9964	0.85	Thailand	PQ151869	Sergentomyia anodontis	0.9902	1	Laos	BOLD:ACZ0695	Sergentomyia anodontis	0.9963	Thailand	MN850831
		THSF23_61	MZ400911	Sergentomyia anodontis	0.8971	0.92	Thailand	KJ746892	Sergentomyia boironis	0.8966	1	Madagascar	BOLD:ACY9440	Sergentomyia anodontis	0.9004	Thailand	N/A
		THSF23_62	OP879793	Sergentomyia anodontis	0.9043	0.88	Thailand	KJ746892	Sergentomyia boironis	0.8966	1	Madagascar	BOLD:ACY9440	Sergentomyia anodontis	0.9029	Thailand	N/A
		THSF23_63	OP879807	Sergentomyia sylvatica	0.9361	0.88	Thailand	PQ151934	Sergentomyia sylvatica	0.9463	1	Laos	Private	Sergentomyia	0.938	Private	N/A
		THSF23_64	PQ044711	Sergentomyia sylvatica	0.9368	0.87	Thailand	PQ151934	Sergentomyia sylvatica	0.9463	1	Laos	Private	Sergentomyia	0.9378	Private	N/A
		THSF23_65	MN850831	Sergentomyia anodontis	0.9982	0.85	Thailand	PQ151869	Sergentomyia anodontis	0.9902	1	Laos	BOLD:ACZ0695	Sergentomyia anodontis	0.9982	Thailand	MN850831
		THSF23_66	PQ044711	Sergentomyia sylvatica	0.9368	0.87	Thailand	PQ151934	Sergentomyia sylvatica	0.9439	1	Laos	Private	Sergentomyia	0.9397	Private	N/A
		THSF23_67	OP879793	Sergentomyia anodontis	0.9025	0.91	Thailand	KJ746892	Sergentomyia boironis	0.8966	1	Madagascar	BOLD:ACY9440	Sergentomyia anodontis	0.9045	Thailand	N/A
		THSF23_69	PQ047746	Phlebotomus barguesae	0.9312	0.87	Thailand	Not amplified					BOLD:AEH0004	Phlebotomus barguesae	0.9271	Thailand	MN850835
		THSF23_70	OP879793	Sergentomyia anodontis	0.9025	0.91	Thailand	KJ746892	Sergentomyia boironis	0.8958	0.99	Madagascar	BOLD:ACY9440	Sergentomyia anodontis	0.9031	Thailand	N/A
	Trap 12: Inside of Phra Cave (small)	THSF23_76	OP879793	Sergentomyia anodontis	0.9025	0.91	Thailand	KJ746892	Sergentomyia boironis	0.8958	0.99	Madagascar	BOLD:ACY9440	Sergentomyia anodontis	0.9028	Thailand	N/A
		THSF23_77	MN850831	Sergentomyia anodontis	0.9982	0.85	Thailand	PQ151869	Sergentomyia anodontis	0.9902	1	Laos	BOLD:ACZ0695	Sergentomyia anodontis	0.9982	Thailand	MN850831
		THSF23_78	OP879793	Sergentomyia anodontis	0.9025	0.91	Thailand	KJ746892	Sergentomyia boironis	0.8958	0.99	Madagascar	BOLD:ACY9440	Sergentomyia anodontis	0.9012	Thailand	N/A
		THSF23_79	OP879807	Sergentomyia sylvatica	0.9361	0.88	Thailand	PQ151934	Sergentomyia sylvatica	0.9439	1	Laos	Private	Sergentomyia	0.9381	Private	N/A
		THSF23_80	PQ047746	Phlebotomus barguesae	0.9312	0.87	Thailand	KM409509	Phlebotomus barguesae	0.9471	1	Thailand	BOLD:AEH0004	Phlebotomus barguesae	0.9253	Thailand	MN850835
		THSF23_81	MN850831	Sergentomyia anodontis	0.9964	0.86	Thailand	PQ151869	Sergentomyia anodontis	0.9902	1	Laos	BOLD:ACZ0695	Sergentomyia anodontis	0.9964	Thailand	MN850831
		THSF23_82	OP879793	Sergentomyia anodontis	0.9025	0.91	Thailand	KJ746892	Sergentomyia boironis	0.8935	0.99	Madagascar	BOLD:ACY9440	Sergentomyia anodontis	0.905	Thailand	N/A
		THSF23_83	MN850831	Sergentomyia anodontis	0.9945	0.85	Thailand	KJ746892	Sergentomyia boironis	0.8935	0.99	Madagascar	BOLD:ACZ0695	Sergentomyia anodontis	0.9945	Thailand	MN850831
		THSF23_84	OP879793	Sergentomyia anodontis	0.9025	0.91	Thailand	KJ746892	Sergentomyia boironis	0.8935	0.99	Madagascar	BOLD:ACY9440	Sergentomyia anodontis	0.9033	Thailand	N/A
		THSF23_85	PQ044812	Phlebotomus stantoni	1	0.87	Thailand	PQ151859	Phlebotomus stantoni	1	1	Laos	BOLD:ACZ0673	Phlebotomus stantoni	1	Thailand	N/A
		THSF23_86	OP879807	Sergentomyia sylvatica	0.9361	0.89	Thailand	PQ151934	Sergentomyia sylvatica	0.9463	1	Laos	Private	Sergentomyia	0.9426	Private	N/A
		THSF23_87	OP879807	Sergentomyia sylvatica	0.9325	0.88	Thailand	PQ151934	Sergentomyia sylvatica	0.9463	1	Laos	Private	Sergentomyia	0.9429	Private	N/A
		THSF23_88	OP879807	Sergentomyia sylvatica	0.9361	0.87	Thailand	PQ151934	Sergentomyia sylvatica	0.9439	1	Laos	Private	Sergentomyia	0.939	Private	N/A
		THSF23_89	OP879793	Sergentomyia anodontis	0.9025	0.91	Thailand	KJ746892	Sergentomyia boironis	0.8935	0.99	Madagascar	BOLD:ACY9440	Sergentomyia anodontis	0.8967	Thailand	N/A
	Trap 13: Phra Cave large (entrance)	THSF23_97	LC136894	Sergentomyia gemmea	1	1	Thailand	PQ151891	Sergentomyia khawi	1	1	Laos	BOLD:ADK0270	Sergentomyia gemmea	1	Thailand	N/A
		THSF23_98	MN850831	Sergentomyia anodontis	0.9982	0.86	Thailand	PQ151869	Sergentomyia anodontis	0.9902	1	Laos	BOLD:ACZ0695	Sergentomyia anodontis	0.9982	Thailand	MN850831
		THSF23_99	OP879793	Sergentomyia anodontis	0.9025	0.91	Thailand	KJ746892	Sergentomyia boironis	0.8935	0.99	Madagascar	BOLD:ACY9440	Sergentomyia anodontis	0.8973	Thailand	N/A
		THSF23_100	MN850831	Sergentomyia anodontis	0.9982	0.86	Thailand	PQ151869	Sergentomyia anodontis	0.9902	1	Laos	BOLD:ACZ0695	Sergentomyia anodontis	0.9982	Thailand	MN850831
		THSF23_101	LC136897	Sergentomyia perturbans	0.9821	0.99	Thailand	PQ151909	Sergentomyia phasukae	0.9017	0.91	Laos	BOLD:ADK2366	Sergentomyia perturbans	0.9795	Thailand	LC136897
		THSF23_102	MN850831	Sergentomyia anodontis	0.9982	0.87	Thailand	PQ151869	Sergentomyia anodontis	0.9902	1	Laos	BOLD:ACZ0695	Sergentomyia anodontis	0.9982	Thailand	MN850831
		THSF23_103	MN850831	Sergentomyia anodontis	0.9982	0.86	Thailand	PQ151869	Sergentomyia anodontis	0.9902	1	Laos	BOLD:ACZ0695	Sergentomyia anodontis	0.9982	Thailand	MN850831
		THSF23_104	MN850831	Sergentomyia anodontis	0.9982	0.86	Thailand	PQ151869	Sergentomyia anodontis	0.9902	1	Laos	BOLD:ACZ0695	Sergentomyia anodontis	0.9982	Thailand	MN850831
		THSF23_105	MN850831	Sergentomyia anodontis	0.9982	0.86	Thailand	PQ151869	Sergentomyia anodontis	0.9902	1	Laos	BOLD:ACZ0695	Sergentomyia anodontis	0.9982	Thailand	MN850831
		THSF23_106	MN850831	Sergentomyia anodontis	0.9982	0.86	Thailand	PQ151869	Sergentomyia anodontis	0.9902	1	Laos	BOLD:ACZ0695	Sergentomyia anodontis	0.9982	Thailand	MN850831
		THSF23_107	MN850831	Sergentomyia anodontis	0.9964	0.86	Thailand	PQ151869	Sergentomyia anodontis	0.9877	1	Laos	BOLD:ACZ0695	Sergentomyia anodontis	0.9964	Thailand	MN850831
		THSF23_108	MN850831	Sergentomyia anodontis	0.9982	0.87	Thailand	PQ151869	Sergentomyia anodontis	0.9902	1	Laos	BOLD:ACZ0695	Sergentomyia anodontis	0.9982	Thailand	MN850831
		THSF23_109	PQ044812	Phlebotomus stantoni	1	0.87	Thailand	PQ151859	Phlebotomus stantoni	1	1	Laos	BOLD:ACZ0673	Phlebotomus stantoni	1	Thailand	N/A
		THSF23_110	MN850831	Sergentomyia anodontis	0.9982	0.86	Thailand	PQ151869	Sergentomyia anodontis	0.9902	1	Laos	BOLD:ACZ0695	Sergentomyia anodontis	0.9982	Thailand	MN850831
		THSF23_111	OP879807	Sergentomyia sylvatica	0.9343	0.89	Thailand	PQ151934	Sergentomyia sylvatica	0.9413	1	Laos	Private	Sergentomyia	0.941	Private	N/A
		THSF23_112	OP879807	Sergentomyia sylvatica	0.9378	0.89	Thailand	PQ151934	Sergentomyia sylvatica	0.9413	1	Laos	BOLD:ACZ0089	Sergentomyia sylvatica	0.938	Thailand	N/A
		THSF23_113	MN850831	Sergentomyia anodontis	0.9982	0.85	Thailand	PQ151869	Sergentomyia anodontis	0.9902	1	Laos	BOLD:ACZ0695	Sergentomyia anodontis	0.9982	Thailand	MN850831
		THSF23_114	MN850831	Sergentomyia anodontis	0.9982	0.86	Thailand	PQ151869	Sergentomyia anodontis	0.9902	1	Laos	BOLD:ACZ0695	Sergentomyia anodontis	0.9982	Thailand	MN850831
	Trap 14: Inside of Phra Cave (large)	THSF23_115	MN850831	Sergentomyia anodontis	0.9964	0.86	Thailand	PQ151869	Sergentomyia anodontis	0.9902	1	Laos	BOLD:ACZ0695	Sergentomyia anodontis	0.9964	Thailand	MN850831
		THSF23_116	MN850831	Sergentomyia anodontis	0.9982	0.86	Thailand	PQ151869	Sergentomyia anodontis	0.9902	1	Laos	BOLD:ACZ0695	Sergentomyia anodontis	0.9982	Thailand	MN850831
		THSF23_117	MN850831	Sergentomyia anodontis	0.9982	0.85	Thailand	PQ151869	Sergentomyia anodontis	0.9902	1	Laos	BOLD:ACZ0695	Sergentomyia anodontis	0.9982	Thailand	MN850831
		THSF23_118	MN850831	Sergentomyia anodontis	0.9964	0.86	Thailand	PQ151869	Sergentomyia anodontis	0.9902	1	Laos	BOLD:ACZ0695	Sergentomyia anodontis	0.9964	Thailand	MN850831
		THSF23_119	MN850831	Sergentomyia anodontis	0.9982	0.88	Thailand	PQ151869	Sergentomyia anodontis	0.9902	1	Laos	BOLD:ACZ0695	Sergentomyia anodontis	0.9982	Thailand	MN850831
		THSF23_120	OK576207	Idiophlebotomus asperulus	0.9787	0.88	Thailand	MN853020	Idiophlebotomus asperulus	0.9662	0.61	Thailand	BOLD:AEA7736	Idiophlebotomus asperulus	0.9786	Thailand	OK576207
		THSF23_121	OK576208	Idiophlebotomus asperulus	0.9822	0.89	Thailand	MN853020	Idiophlebotomus asperulus	0.9699	0.61	Thailand	BOLD:AEA7736	Idiophlebotomus asperulus	0.9804	Thailand	OK576208
		THSF23_122	MZ400911	Sergentomyia anodontis	0.8971	0.92	Thailand	KJ746892	Sergentomyia boironis	0.8935	0.99	Madagascar	BOLD:ACY9440	Sergentomyia anodontis	0.9024	Thailand	N/A
		THSF23_123	OP879807	Sergentomyia sylvatica	0.9378	0.88	Thailand	PQ151934	Sergentomyia sylvatica	0.9463	1	Laos	Private	Sergentomyia	0.941	Private	N/A
		THSF23_124	MN850831	Sergentomyia anodontis	0.9964	0.86	Thailand	PQ151869	Sergentomyia anodontis	0.9902	1	Laos	BOLD:ACZ0695	Sergentomyia anodontis	0.9964	Thailand	MN850831
		THSF23_125	ON548470	Sergentomyia sp.	0.8903	0.99	Algeria	PQ151911	Sergentomyia phasukae	0.9048	0.96	Laos	BOLD:ACP0238	Psychodidae	0.9275	Malaysia	N/A
		THSF23_126	OK576207	Idiophlebotomus asperulus	0.984	0.88	Thailand	MN853020	Idiophlebotomus asperulus	0.9737	0.61	Thailand	BOLD:AEA7736	Idiophlebotomus asperulus	0.9822	Thailand	OK576207
		THSF23_127	MZ400911	Sergentomyia anodontis	0.8971	0.94	Thailand	KJ746892	Sergentomyia boironis	0.8935	0.99	Madagascar	Private	Dolichopodidae	0.899	Private	N/A
		THSF23_128	MN850831	Sergentomyia anodontis	0.9982	0.86	Thailand	MN853016	Sergentomyia anodontis	0.9878	0.6	Thailand	BOLD:ACZ0695	Sergentomyia anodontis	0.9982	Thailand	MN850831
		THSF23_129	OP879792	Sergentomyia anodontis	0.9041	0.91	Thailand	KJ746892	Sergentomyia boironis	0.8935	0.99	Madagascar	BOLD:ACY9440	Sergentomyia anodontis	0.904	Thailand	N/A
		THSF23_130	MN850831	Sergentomyia anodontis	0.9909	0.86	Thailand	PQ151869	Sergentomyia anodontis	0.9902	1	Laos	BOLD:ACZ0695	Sergentomyia anodontis	0.9909	Thailand	MN850831
		THSF23_131	OK576207	Idiophlebotomus asperulus	0.9805	0.89	Thailand	MN853020	Idiophlebotomus asperulus	0.9662	0.61	Thailand	BOLD:AEA7736	Idiophlebotomus asperulus	0.9804	Thailand	OK576207
		THSF23_132	MN850831	Sergentomyia anodontis	0.9982	0.86	Thailand	PQ151869	Sergentomyia anodontis	0.9902	1	Laos	BOLD:ACZ0695	Sergentomyia anodontis	0.9982	Thailand	MN850831
		THSF23_133	MN850831	Sergentomyia anodontis	0.9982	0.86	Thailand	PQ151869	Sergentomyia anodontis	0.9902	1	Laos	BOLD:ACZ0695	Sergentomyia anodontis	0.9982	Thailand	MN850831
		THSF23_134	MN850831	Sergentomyia anodontis	0.9982	0.86	Thailand	PQ151869	Sergentomyia anodontis	0.9902	1	Laos	BOLD:ACZ0695	Sergentomyia anodontis	0.9982	Thailand	MN850831
		THSF23_135	OP879807	Sergentomyia sylvatica	0.9467	0.89	Thailand	PQ151934	Sergentomyia sylvatica	0.9671	0.99	Laos	BOLD:ACZ0089	Sergentomyia silvatica	0.963	Thailand	N/A
		THSF23_136	OP879807	Sergentomyia sylvatica	0.9361	0.88	Thailand	PQ151934	Sergentomyia sylvatica	0.9463	1	Laos	Private	Sergentomyia	0.9394	Private	N/A
		THSF23_137	MN850831	Sergentomyia anodontis	0.9982	0.86	Thailand	PQ151869	Sergentomyia anodontis	0.9902	1	Laos	BOLD:ACZ0695	Sergentomyia anodontis	0.9982	Thailand	MN850831
	Trap_15_Manow Phee cave (inside)	THSF23_138	PQ047746	Phlebotomus barguesae	0.9312	0.87	Thailand	KM409509	Phlebotomus barguesae	0.9471	1	Thailand	BOLD:AEH0004	Phlebotomus barguesae	92.53	Thailand	MN850835
		THSF23_139	PQ047746	Phlebotomus barguesae	0.9312	0.87	Thailand	KM409509	Phlebotomus barguesae	0.9471	1	Thailand	BOLD:AEH0004	Phlebotomus barguesae	92.53	Thailand	MN850835
		THSF23_140	PQ047746	Phlebotomus barguesae	0.9312	0.87	Thailand	KM409509	Phlebotomus barguesae	0.9471	1	Thailand	BOLD:AEH0004	Phlebotomus barguesae	92.53	Thailand	MN850835
		THSF23_141	PQ047746	Phlebotomus barguesae	0.9312	0.87	Thailand	KM409509	Phlebotomus barguesae	0.9471	1	Thailand	BOLD:AEH0004	Phlebotomus barguesae	92.53	Thailand	MN850835
		THSF23_142	PQ047746	Phlebotomus barguesae	0.9312	0.87	Thailand	KM409509	Phlebotomus barguesae	0.9471	1	Thailand	BOLD:AEH0004	Phlebotomus barguesae	92.35	Thailand	MN850835
	Trap_16_Manow Phee cave (inside)	THSF23_153	PQ047746	Phlebotomus barguesae	0.9312	0.87	Thailand	KM409509	Phlebotomus barguesae	0.9471	1	Thailand	BOLD:AEH0004	Phlebotomus barguesae	92.53	Thailand	MN850835
		THSF23_154	PQ047746	Phlebotomus barguesae	0.9312	0.87	Thailand	KM409509	Phlebotomus barguesae	0.9471	1	Thailand	BOLD:AEH0004	Phlebotomus barguesae	92.53	Thailand	MN850835
		THSF23_155	MN850835	Phlebotomus barguesae	0.927	0.86	Thailand	KM409509	Phlebotomus barguesae	0.9471	1	Thailand	BOLD:AEH0004	Phlebotomus barguesae	92.53	Thailand	MN850835
		THSF23_156	PQ047746	Phlebotomus barguesae	0.9312	0.87	Thailand	Not amplified					BOLD:AEH0004	Phlebotomus barguesae	92.53	Thailand	MN850835
		THSF23_157	PQ047746	Phlebotomus barguesae	0.9312	0.87	Thailand	KM409509	Phlebotomus barguesae	0.9471	1	Thailand	BOLD:AEH0004	Phlebotomus barguesae	92.53	Thailand	MN850835
		THSF23_158	OP879793	Sergentomyia anodontis	0.9025	0.91	Thailand	KJ746892	Sergentomyia boironis	0.8935	0.99	Madagascar	BOLD:ACY9440	Sergentomyia anodontis	90.09	Thailand	N/A
		THSF23_159	PQ047746	Phlebotomus barguesae	0.9312	0.87	Thailand	KM409509	Phlebotomus barguesae	0.9471	1	Thailand	BOLD:AEH0004	Phlebotomus barguesae	92.53	Thailand	MN850835
		THSF23_160	PQ047746	Phlebotomus barguesae	0.9312	0.87	Thailand	KM409509	Phlebotomus barguesae	0.9471	1	Thailand	BOLD:AEH0004	Phlebotomus barguesae	92.53	Thailand	MN850835
		THSF23_161	PQ047746	Phlebotomus barguesae	0.9312	0.87	Thailand	KM409509	Phlebotomus barguesae	0.9471	1	Thailand	BOLD:AEH0004	Phlebotomus barguesae	92.53	Thailand	MN850835
		THSF23_162	PQ047746	Phlebotomus barguesae	0.9312	0.87	Thailand	KM409509	Phlebotomus barguesae	0.9471	1	Thailand	BOLD:AEH0004	Phlebotomus barguesae	92.53	Thailand	MN850835
Chachoengsao	Trap 17_Murrah Farm	THSF23_186	OP879771	Sergentomyia khawi	1	1	Thailand	PQ151891	Sergentomyia khawi	1	1	Laos	Private	Sergentomyia	100	Private	N/A
		THSF23_187	LC136895	Sergentomyia indica	0.9937	1	Thailand	OQ784732	Grassomyia sp.	0.9968	0.67	Thailand	BOLD:ADK0381	Sergentomyia indica	99.37	Thailand	LC136895
		THSF23_188	MZ400925	Sergentomyia barraudi	0.9964	0.89	Thailand	MG770903	Sergentomyia barraudi	0.9866	0.9	Thailand	BOLD:AEG2980	Sergentomyia barraudi	99.64	Thailand	N/A
		THSF23_189	OP879772	Sergentomyia khawi	0.9929	0.88	Thailand	MK548553	Sergentomyia khawi	0.9977	1	Thailand	Private	Sergentomyia	99.68	Private	N/A
	Trap 18_Murrah Farm	THSF23_190	MZ400933	Sergentomyia gemmea	1	0.89	Thailand	PQ151891	Sergentomyia khawi	1	1	Laos	BOLD:ADK0270	Sergentomyia gemmea	1	Thailand	N/A
		THSF23_191	MZ400925	Sergentomyia barraudi	0.9964	0.88	Thailand	MG770903	Sergentomyia barraudi	0.9839	0.9	Thailand	BOLD:AEG2980	Sergentomyia barraudi	99.64	Thailand	N/A
		THSF23_192	LC136894	Sergentomyia gemmea	1	0.99	Thailand	PQ151891	Sergentomyia khawi	1	1	Laos	BOLD:ADK0270	Sergentomyia gemmea	1	Thailand	N/A
	Trap 19_Murrah Farm	THSF23_193	KM896685	Phlebotomus stantoni	1	0.61	Thailand	PQ151868	Phlebotomus stantoni	1	1	Laos	BOLD:ACZ0673	Phlebotomus stantoni	0.9964	Thailand	N/A
	Trap 20_Murrah Farm	THSF23_194	PQ047746	Phlebotomus barguesae	0.9312	0.87	Thailand	KM409509	Phlebotomus barguesae	0.9471	1	Thailand	BOLD:AEH0004	Phlebotomus barguesae	92.53	Thailand	MN850835
		THSF23_195	PQ047746	Phlebotomus barguesae	0.9312	0.87	Thailand	KM409509	Phlebotomus barguesae	0.9471	1	Thailand	BOLD:AEH0004	Phlebotomus barguesae	92.53	Thailand	MN850835
Phatthalung	Trap 21_Phatthalung Wildlife Husbandry Research Station	THSF23_196	OP879772	Sergentomyia khawi	0.9964	0.88	Thailand	Not amplified					Private	Sergentomyia	99.84	Private	N/A
	Trap 22_Phatthalung Wildlife Husbandry Research Station	THSF23_197	Not amplified					Not amplified					Not amplified
	Trap 23_Phatthalung Wildlife Husbandry Research Station	THSF23_198	OP879785	Sergentomyia barraudi	0.9928	0.87	Thailand	MK442494	Sergentomyia barraudi	0.9976	1	Thailand	BOLD:ADT2123	Sergentomyia barraudi	0.9911	Thailand	OK576209
Saraburi	Trap 24_Chulalongkorn Saraburi campus (Forest)	THSF23_199	OP879807	Sergentomyia sylvatica	0.9396	0.89	Thailand	PQ151934	Sergentomyia sylvatica	0.9673	1	Laos	BOLD:ACZ0089	Sergentomyia silvatica	0.9548	Thailand	N/A
		THSF23_200	OP879771	Sergentomyia khawi	1	1	Thailand	PQ151891	Sergentomyia khawi	0.9975	1	Laos	Private	Sergentomyia	1	Private	N/A
		THSF23_201	MZ400961	Sergentomyia gemmea	0.993	0.9	Thailand	MK548554	Sergentomyia khawi	0.995	1	Thailand	BOLD:ADK0270	Sergentomyia gemmea	0.9929	Thailand	N/A
		THSF23_202	MZ400925	Sergentomyia barraudi	0.9982	0.89	Thailand	MG770903	Sergentomyia barraudi	0.9758	0.9	Thailand	BOLD:AEG2980	Sergentomyia barraudi	0.9982	Thailand	N/A
		THSF23_203	PQ047746	Phlebotomus barguesae	0.9312	0.87	Thailand	KM409509	Phlebotomus barguesae	0.9471	1	Thailand	BOLD:AEH0004	Phlebotomus barguesae	92.53	Thailand	MN850835
		THSF23_204	PQ047746	Phlebotomus barguesae	0.9312	0.87	Thailand	KM409509	Phlebotomus barguesae	0.9471	1	Thailand	BOLD:AEH0004	Phlebotomus barguesae	92.53	Thailand	MN850835
		THSF23_205	PQ047746	Phlebotomus barguesae	0.9312	0.87	Thailand	KM409509	Phlebotomus barguesae	0.9471	1	Thailand	BOLD:AEH0004	Phlebotomus barguesae	92.53	Thailand	MN850835
		THSF23_206	PQ047746	Phlebotomus barguesae	0.9312	0.87	Thailand	KM409509	Phlebotomus barguesae	0.9471	1	Thailand	BOLD:AEH0004	Phlebotomus barguesae	92.53	Thailand	MN850835
		THSF23_207	PQ047746	Phlebotomus barguesae	0.9312	0.87	Thailand	KM409509	Phlebotomus barguesae	0.9471	1	Thailand	BOLD:AEH0004	Phlebotomus barguesae	92.53	Thailand	MN850835
		THSF23_208	PQ047746	Phlebotomus barguesae	0.9312	0.87	Thailand	KM409509	Phlebotomus barguesae	0.9471	1	Thailand	BOLD:AEH0004	Phlebotomus barguesae	92.53	Thailand	MN850835
		THSF23_209	PQ047746	Phlebotomus barguesae	0.9312	0.87	Thailand	KM409509	Phlebotomus barguesae	0.9471	1	Thailand	BOLD:AEH0004	Phlebotomus barguesae	92.53	Thailand	MN850835
		THSF23_210	PQ047746	Phlebotomus barguesae	0.9312	0.87	Thailand	KM409509	Phlebotomus barguesae	0.9471	1	Thailand	BOLD:AEH0004	Phlebotomus barguesae	92.53	Thailand	MN850835
		THSF23_211	PQ047746	Phlebotomus barguesae	0.9312	0.87	Thailand	Not amplified					BOLD:AEH0004	Phlebotomus barguesae	92.53	Thailand	MN850835
		THSF23_212	PQ047746	Phlebotomus barguesae	0.9312	0.87	Thailand	Not amplified					BOLD:AEH0004	Phlebotomus barguesae	92.53	Thailand	MN850835
		THSF23_213	PQ047746	Phlebotomus barguesae	0.9312	0.87	Thailand	Not amplified					BOLD:AEH0004	Phlebotomus barguesae	92.53	Thailand	MN850835
		THSF23_214	PQ047746	Phlebotomus barguesae	0.9312	0.87	Thailand	KM409509	Phlebotomus barguesae	0.9471	1	Thailand	BOLD:AEH0004	Phlebotomus barguesae	92.53	Thailand	MN850835
		THSF23_215	PQ047746	Phlebotomus barguesae	0.9312	0.87	Thailand	KM409509	Phlebotomus barguesae	0.9471	1	Thailand	BOLD:AEH0004	Phlebotomus barguesae	92.53	Thailand	MN850835
		THSF23_216	PQ047746	Phlebotomus barguesae	0.9312	0.87	Thailand	KM409509	Phlebotomus barguesae	0.9471	1	Thailand	BOLD:AEH0004	Phlebotomus barguesae	92.53	Thailand	MN850835
		THSF23_217	PQ047746	Phlebotomus barguesae	0.9312	0.87	Thailand	KM409509	Phlebotomus barguesae	0.9471	1	Thailand	BOLD:AEH0004	Phlebotomus barguesae	92.53	Thailand	MN850835
		THSF23_218	PQ047746	Phlebotomus barguesae	0.9312	0.87	Thailand	KM409509	Phlebotomus barguesae	0.9471	1	Thailand	BOLD:AEH0004	Phlebotomus barguesae	92.53	Thailand	MN850835
	Trap 25_CU Saraburi campus Banana Farm	THSF23_219	OP879772	Sergentomyia khawi	0.9964	0.89	Thailand	MK548554	Sergentomyia khawi	0.9926	1	Thailand	BOLD:ADK0270	Sergentomyia gemmea	98.91	Thailand	N/A
		THSF23_220	OP879771	Sergentomyia khawi	1	1	Thailand	PQ151891	Sergentomyia khawi	1	1	Laos	Private	Sergentomyia	1	Private	N/A
		THSF23_221	Not amplified					Not amplified					Not amplified
		THSF23_222	Not amplified					KJ746892	Sergentomyia boironis	0.8891	0.98	Madagascar	Not amplified
