# Supplementary material for: An integrative taxonomic approach reveals two putatively novel species of phlebotomine sand fly (Diptera: Psychodidae) in Thailand
Source: Parasit Vectors. 2025 Jan 6;18:1. doi: 10.1186/s13071-024-06640-8 (PMC11702185; doi:10.1186/s13071-024-06640-8)
Supplement: Supplementary file 3 — Additional file 3: Supplementary Table S5 GenBank accession no. of deposited sequences obtained from this study. [file 13071_2024_6640_MOESM3_ESM.xlsx]

## Sheet: COI_Cytb Accession numbers
Supplementary Table S5 GenBank accession no. of deposited sequences obtained from this study
Specimen_voucher	COI gene		Cytb gene
	Organism	Accession number	Organism	Accession number
THSF22 09	Phlebotomus stantoni	PQ425649	Phlebotomus stantoni	PQ474806
THSF22 32	Phlebotomus stantoni	PQ425650	Phlebotomus stantoni	PQ474807
THSF22 33	Phlebotomus stantoni	PQ425651	Phlebotomus stantoni	PQ474808
THSF22 36	Phlebotomus stantoni	PQ425652	Phlebotomus stantoni	PQ474809
THSF23 85	Phlebotomus stantoni	PQ425653	Phlebotomus stantoni	PQ474810
THSF23 109	Phlebotomus stantoni	PQ425654	Phlebotomus stantoni	PQ474811
THSF23 193	Phlebotomus stantoni	PQ425655	Phlebotomus stantoni	PQ474812
THSF22 13	Phlebotomus barguesae	PQ425659	Phlebotomus barguesae	PQ474813
THSF22 14	Phlebotomus barguesae	PQ425660	Phlebotomus barguesae	PQ474814
THSF22 15	Phlebotomus barguesae	PQ425661	Phlebotomus barguesae	PQ474815
THSF22 16	Phlebotomus barguesae	PQ425662	Phlebotomus barguesae	PQ474816
THSF22 17	Phlebotomus barguesae	PQ425663	N/A	N/A
THSF22 18	Phlebotomus barguesae	PQ425664	Phlebotomus barguesae	PQ474817
THSF22 19	Phlebotomus barguesae	PQ425665	Phlebotomus barguesae	PQ474818
THSF22 20	Phlebotomus barguesae	PQ425666	Phlebotomus barguesae	PQ474819
THSF22 29	Phlebotomus barguesae	PQ425667	Phlebotomus barguesae	PQ474820
THSF22 70	Phlebotomus barguesae	PQ425668	Phlebotomus barguesae	PQ474821
THSF22 71	Phlebotomus barguesae	PQ425669	Phlebotomus barguesae	PQ474822
THSF22 72	Phlebotomus barguesae	PQ425670	Phlebotomus barguesae	PQ474823
THSF22 74	Phlebotomus barguesae	PQ425671	N/A	N/A
THSF22 75	Phlebotomus barguesae	PQ425672	Phlebotomus barguesae	PQ474824
THSF22 76	Phlebotomus barguesae	PQ425673	Phlebotomus barguesae	PQ474825
THSF22 77	Phlebotomus barguesae	PQ425674	Phlebotomus barguesae	PQ474826
THSF22 78	Phlebotomus barguesae	PQ425675	Phlebotomus barguesae	PQ474827
THSF22 79	Phlebotomus barguesae	PQ425676	Phlebotomus barguesae	PQ474828
THSF22 80	Phlebotomus barguesae	PQ425677	Phlebotomus barguesae	PQ474829
THSF22 197	Phlebotomus barguesae	PQ425678	Phlebotomus barguesae	PQ474830
THSF22 198	Phlebotomus barguesae	PQ425679	N/A	N/A
THSF22 201	Phlebotomus barguesae	PQ425680	N/A	N/A
THSF22 208	Phlebotomus barguesae	PQ425681	N/A	N/A
THSF22 209	Phlebotomus barguesae	PQ425682	Phlebotomus barguesae	PQ474831
THSF22 210	Phlebotomus barguesae	PQ425683	N/A	N/A
THSF22 216	Phlebotomus barguesae	PQ425684	Phlebotomus barguesae	PQ474832
THSF22 218	Phlebotomus barguesae	PQ425685	Phlebotomus barguesae	PQ474833
THSF22 225	Phlebotomus barguesae	PQ425686	Phlebotomus barguesae	PQ474834
THSF22 226	Phlebotomus barguesae	PQ425687	Phlebotomus barguesae	PQ474835
THSF23 02	Phlebotomus barguesae	PQ425688	Phlebotomus barguesae	PQ474836
THSF23 03	Phlebotomus barguesae	PQ425689	Phlebotomus barguesae	PQ474837
THSF23 04	Phlebotomus barguesae	PQ425690	Phlebotomus barguesae	PQ474838
THSF23 05	Phlebotomus barguesae	PQ425691	Phlebotomus barguesae	PQ474839
THSF23 18	Phlebotomus barguesae	PQ425692	Phlebotomus barguesae	PQ474840
THSF23 44	Phlebotomus barguesae	PQ425693	Phlebotomus barguesae	PQ474841
THSF23 45	Phlebotomus barguesae	PQ425694	Phlebotomus barguesae	PQ474842
THSF23 46	Phlebotomus barguesae	PQ425695	Phlebotomus barguesae	PQ474843
THSF23 69	Phlebotomus barguesae	PQ425696	N/A	N/A
THSF23 80	Phlebotomus barguesae	PQ425697	Phlebotomus barguesae	PQ474844
THSF23 138	Phlebotomus barguesae	PQ425698	Phlebotomus barguesae	PQ474845
THSF23 139	Phlebotomus barguesae	PQ425699	Phlebotomus barguesae	PQ474846
THSF23 140	Phlebotomus barguesae	PQ425700	Phlebotomus barguesae	PQ474847
THSF23 141	Phlebotomus barguesae	PQ425701	Phlebotomus barguesae	PQ474848
THSF23 142	Phlebotomus barguesae	PQ425702	Phlebotomus barguesae	PQ474849
THSF23 153	Phlebotomus barguesae	PQ425703	Phlebotomus barguesae	PQ474850
THSF23 154	Phlebotomus barguesae	PQ425704	Phlebotomus barguesae	PQ474851
THSF23 155	Phlebotomus barguesae	PQ425705	Phlebotomus barguesae	PQ474852
THSF23 156	Phlebotomus barguesae	PQ425706	N/A	N/A
THSF23 157	Phlebotomus barguesae	PQ425707	Phlebotomus barguesae	PQ474853
THSF23 159	Phlebotomus barguesae	PQ425708	Phlebotomus barguesae	PQ474854
THSF23 160	Phlebotomus barguesae	PQ425709	Phlebotomus barguesae	PQ474855
THSF23 161	Phlebotomus barguesae	PQ425710	Phlebotomus barguesae	PQ474856
THSF23 162	Phlebotomus barguesae	PQ425711	Phlebotomus barguesae	PQ474857
THSF23 194	Phlebotomus barguesae	PQ425712	Phlebotomus barguesae	PQ474858
THSF23 195	Phlebotomus barguesae	PQ425713	Phlebotomus barguesae	PQ474859
THSF23 203	Phlebotomus barguesae	PQ425714	Phlebotomus barguesae	PQ474860
THSF23 204	Phlebotomus barguesae	PQ425715	Phlebotomus barguesae	PQ474861
THSF23 205	Phlebotomus barguesae	PQ425716	Phlebotomus barguesae	PQ474862
THSF23 206	Phlebotomus barguesae	PQ425717	Phlebotomus barguesae	PQ474863
THSF23 207	Phlebotomus barguesae	PQ425718	Phlebotomus barguesae	PQ474864
THSF23 208	Phlebotomus barguesae	PQ425719	Phlebotomus barguesae	PQ474865
THSF23 209	Phlebotomus barguesae	PQ425720	Phlebotomus barguesae	PQ474866
THSF23 210	Phlebotomus barguesae	PQ425721	Phlebotomus barguesae	PQ474867
THSF23 211	Phlebotomus barguesae	PQ425722	N/A	N/A
THSF23 212	Phlebotomus barguesae	PQ425723	N/A	N/A
THSF23 213	Phlebotomus barguesae	PQ425724	N/A	N/A
THSF23 214	Phlebotomus barguesae	PQ425725	Phlebotomus barguesae	PQ474868
THSF23 215	Phlebotomus barguesae	PQ425726	Phlebotomus barguesae	PQ474869
THSF23 216	Phlebotomus barguesae	PQ425727	Phlebotomus barguesae	PQ474870
THSF23 217	Phlebotomus barguesae	PQ425728	Phlebotomus barguesae	PQ474871
THSF23 218	Phlebotomus barguesae	PQ425729	Phlebotomus barguesae	PQ474872
THSF22 28	Idiophlebotomus asperulus	PQ425731	Idiophlebotomus asperulus	PQ474873
THSF22 30	Idiophlebotomus asperulus	PQ425732	Idiophlebotomus asperulus	PQ474874
THSF22 31	Idiophlebotomus asperulus	PQ425733	Idiophlebotomus asperulus	PQ474875
THSF22 35	Idiophlebotomus asperulus	PQ425734	Idiophlebotomus asperulus	PQ474876
THSF22 37	Idiophlebotomus asperulus	PQ425735	Idiophlebotomus asperulus	PQ474877
THSF22 38	Idiophlebotomus asperulus	PQ425736	Idiophlebotomus asperulus	PQ474878
THSF22 39	Idiophlebotomus asperulus	PQ425737	Idiophlebotomus asperulus	PQ474879
THSF23 12	Idiophlebotomus asperulus	PQ425738	Idiophlebotomus asperulus	PQ474880
THSF23 120	Idiophlebotomus asperulus	PQ425739	Idiophlebotomus asperulus	PQ474881
THSF23 121	Idiophlebotomus asperulus	PQ425740	Idiophlebotomus asperulus	PQ474882
THSF23 126	Idiophlebotomus asperulus	PQ425741	Idiophlebotomus asperulus	PQ474883
THSF23 131	Idiophlebotomus asperulus	PQ425742	Idiophlebotomus asperulus	PQ474884
THSF23 13	Idiophlebotomus longiforceps	PQ425744	Idiophlebotomus longiforceps	PQ474885
THSF23 14	Idiophlebotomus longiforceps	PQ425745	Idiophlebotomus longiforceps	PQ474886
THSF23 16	Idiophlebotomus longiforceps	PQ425746	Idiophlebotomus longiforceps	PQ474887
THSF23 17	Idiophlebotomus longiforceps	PQ425747	Idiophlebotomus longiforceps	PQ474888
THSF23 19	Idiophlebotomus longiforceps	PQ425748	Idiophlebotomus longiforceps	PQ474889
THSF23 21	Idiophlebotomus longiforceps	PQ425749	Idiophlebotomus longiforceps	PQ474890
THSF23 22	Idiophlebotomus longiforceps	PQ425750	Idiophlebotomus longiforceps	PQ474891
THSF23 23	Idiophlebotomus longiforceps	PQ425751	Idiophlebotomus longiforceps	PQ474892
THSF23 187	Grassomyia indica	PQ425816	Grassomyia indica	PQ474893
THSF22 22	Sergentomyia anodontis	PQ425817	Sergentomyia anodontis	PQ474894
THSF22 24	Sergentomyia anodontis	PQ425818	Sergentomyia anodontis	PQ474895
THSF23 01	Sergentomyia anodontis	PQ425819	Sergentomyia anodontis	PQ474896
THSF23 15	Sergentomyia anodontis	PQ425820	Sergentomyia anodontis	PQ474897
THSF23 60	Sergentomyia anodontis	PQ425821	Sergentomyia anodontis	PQ474898
THSF23 65	Sergentomyia anodontis	PQ425822	Sergentomyia anodontis	PQ474899
THSF23 77	Sergentomyia anodontis	PQ425823	Sergentomyia anodontis	PQ474900
THSF23 81	Sergentomyia anodontis	PQ425824	Sergentomyia anodontis	PQ474901
THSF23 83	Sergentomyia anodontis	PQ425825	Sergentomyia sp. 1	PQ474973
THSF23 98	Sergentomyia anodontis	PQ425826	Sergentomyia anodontis	PQ474902
THSF23 100	Sergentomyia anodontis	PQ425827	Sergentomyia anodontis	PQ474903
THSF23 102	Sergentomyia anodontis	PQ425828	Sergentomyia anodontis	PQ474904
THSF23 103	Sergentomyia anodontis	PQ425829	Sergentomyia anodontis	PQ474905
THSF23 104	Sergentomyia anodontis	PQ425830	Sergentomyia anodontis	PQ474906
THSF23 105	Sergentomyia anodontis	PQ425831	Sergentomyia anodontis	PQ474907
THSF23 106	Sergentomyia anodontis	PQ425832	Sergentomyia anodontis	PQ474908
THSF23 107	Sergentomyia anodontis	PQ425833	Sergentomyia anodontis	PQ474909
THSF23 108	Sergentomyia anodontis	PQ425834	Sergentomyia anodontis	PQ474910
THSF23 110	Sergentomyia anodontis	PQ425835	Sergentomyia anodontis	PQ474911
THSF23 113	Sergentomyia anodontis	PQ425836	Sergentomyia anodontis	PQ474912
THSF23 114	Sergentomyia anodontis	PQ425837	Sergentomyia anodontis	PQ474913
THSF23 115	Sergentomyia anodontis	PQ425838	Sergentomyia anodontis	PQ474914
THSF23 116	Sergentomyia anodontis	PQ425839	Sergentomyia anodontis	PQ474915
THSF23 117	Sergentomyia anodontis	PQ425840	Sergentomyia anodontis	PQ474916
THSF23 118	Sergentomyia anodontis	PQ425841	Sergentomyia anodontis	PQ474917
THSF23 119	Sergentomyia anodontis	PQ425842	Sergentomyia anodontis	PQ474918
THSF23 124	Sergentomyia anodontis	PQ425843	Sergentomyia anodontis	PQ474919
THSF23 128	Sergentomyia anodontis	PQ425844	Sergentomyia anodontis	PQ474920
THSF23 130	Sergentomyia anodontis	PQ425845	Sergentomyia anodontis	PQ474921
THSF23 132	Sergentomyia anodontis	PQ425846	Sergentomyia anodontis	PQ474922
THSF23 133	Sergentomyia anodontis	PQ425847	Sergentomyia anodontis	PQ474923
THSF23 134	Sergentomyia anodontis	PQ425848	Sergentomyia anodontis	PQ474924
THSF23 137	Sergentomyia anodontis	PQ425849	Sergentomyia anodontis	PQ474925
THSF22 131	Sergentomyia barraudi	PQ425850	Sergentomyia barraudi	PQ474926
THSF22 133	Sergentomyia barraudi	PQ425851	Sergentomyia barraudi	PQ474927
THSF23 188	Sergentomyia barraudi	PQ425852	Sergentomyia barraudi	PQ474928
THSF23 191	Sergentomyia barraudi	PQ425853	Sergentomyia barraudi	PQ474929
THSF23 198	Sergentomyia barraudi	PQ425854	Sergentomyia barraudi	PQ474930
THSF23 202	Sergentomyia barraudi	PQ425855	Sergentomyia barraudi	PQ474931
THSF22 23	Sergentomyia khawi	PQ425861	Sergentomyia khawi	PQ474932
THSF22 25	Sergentomyia khawi	PQ425862	Sergentomyia khawi	PQ474933
THSF22 26	Sergentomyia khawi	PQ425863	Sergentomyia khawi	PQ474934
THSF22 27	Sergentomyia khawi	PQ425864	Sergentomyia khawi	PQ474935
THSF23 97	Sergentomyia khawi	PQ425865	Sergentomyia khawi	PQ474936
THSF23 186	Sergentomyia khawi	PQ425866	Sergentomyia khawi	PQ474937
THSF23 189	Sergentomyia khawi	PQ425867	Sergentomyia khawi	PQ474938
THSF23 190	Sergentomyia khawi	PQ425868	Sergentomyia khawi	PQ474939
THSF23 192	Sergentomyia khawi	PQ425869	Sergentomyia khawi	PQ474940
THSF23 196	Sergentomyia khawi	PQ425870	N/A	N/A
THSF23 200	Sergentomyia khawi	PQ425871	Sergentomyia khawi	PQ474941
THSF23 201	Sergentomyia khawi	PQ425872	Sergentomyia khawi	PQ474942
THSF23 219	Sergentomyia khawi	PQ425873	Sergentomyia khawi	PQ474943
THSF23 220	Sergentomyia khawi	PQ425874	Sergentomyia khawi	PQ474944
THSF22 132	Sergentomyia sylvatica	PQ425878	Sergentomyia sylvatica	PQ474945
THSF23 63	Sergentomyia sylvatica	PQ425879	Sergentomyia sylvatica	PQ474946
THSF23 64	Sergentomyia sylvatica	PQ425880	Sergentomyia sylvatica	PQ474947
THSF23 66	Sergentomyia sylvatica	PQ425881	Sergentomyia sylvatica	PQ474948
THSF23 79	Sergentomyia sylvatica	PQ425882	Sergentomyia sylvatica	PQ474949
THSF23 86	Sergentomyia sylvatica	PQ425883	Sergentomyia sylvatica	PQ474950
THSF23 87	Sergentomyia sylvatica	PQ425884	Sergentomyia sylvatica	PQ474951
THSF23 88	Sergentomyia sylvatica	PQ425885	Sergentomyia sylvatica	PQ474952
THSF23 111	Sergentomyia sylvatica	PQ425886	Sergentomyia sylvatica	PQ474953
THSF23 112	Sergentomyia sylvatica	PQ425887	Sergentomyia sylvatica	PQ474954
THSF23 123	Sergentomyia sylvatica	PQ425888	Sergentomyia sylvatica	PQ474955
THSF23 135	Sergentomyia sylvatica	PQ425889	Sergentomyia sylvatica	PQ474956
THSF23 136	Sergentomyia sylvatica	PQ425890	Sergentomyia sylvatica	PQ474957
THSF23 199	Sergentomyia sylvatica	PQ425891	Sergentomyia sylvatica	PQ474958
THSF22 130	Sergentomyia hivernus	PQ425893	Sergentomyia hivernus	PQ474959
THSF23 36	Sergentomyia siamensis	PQ425896	Sergentomyia siamensis	PQ474960
THSF22 134	Sergentomyia perturbans	PQ425899	Sergentomyia perturbans	PQ474961
THSF23 101	Sergentomyia perturbans	PQ425900	Sergentomyia perturbans	PQ474962
THSF22 34	Sergentomyia sp. 1	PQ427058	Sergentomyia sp. 1	PQ474963
THSF23 35	Sergentomyia sp. 1	PQ427059	Sergentomyia sp. 1	PQ474964
THSF23 59	Sergentomyia sp. 1	PQ427060	Sergentomyia sp. 1	PQ474965
THSF23 61	Sergentomyia sp. 1	PQ427061	Sergentomyia sp. 1	PQ474966
THSF23 62	Sergentomyia sp. 1	PQ427062	Sergentomyia sp. 1	PQ474967
THSF23 67	Sergentomyia sp. 1	PQ427063	Sergentomyia sp. 1	PQ474968
THSF23 70	Sergentomyia sp. 1	PQ427064	Sergentomyia sp. 1	PQ474969
THSF23 76	Sergentomyia sp. 1	PQ427065	Sergentomyia sp. 1	PQ474970
THSF23 78	Sergentomyia sp. 1	PQ427066	Sergentomyia sp. 1	PQ474971
THSF23 82	Sergentomyia sp. 1	PQ427067	Sergentomyia sp. 1	PQ474972
THSF23 84	Sergentomyia sp. 1	PQ427068	Sergentomyia sp. 1	PQ474974
THSF23 89	Sergentomyia sp. 1	PQ427069	Sergentomyia sp. 1	PQ474975
THSF23 99	Sergentomyia sp. 1	PQ427070	Sergentomyia sp. 1	PQ474976
THSF23 122	Sergentomyia sp. 1	PQ427071	Sergentomyia sp. 1	PQ474977
THSF23 127	Sergentomyia sp. 1	PQ427072	Sergentomyia sp. 1	PQ474978
THSF23 129	Sergentomyia sp. 1	PQ427073	Sergentomyia sp. 1	PQ474979
THSF23 158	Sergentomyia sp. 1	PQ427074	Sergentomyia sp. 1	PQ474980
THSF23 125	Sergentomyia sp. 2	PQ427075	Sergentomyia sp. 2	PQ474981
